# Supplementary material for: Physiological Responses of Laying Hens to Chronic Cold Stress and Ammonia Exposure: Implications for Environmental Management and Poultry Welfare
Source: Animals (Basel). 2025 Jun 16;15(12):1769. doi: 10.3390/ani15121769 (PMC12189347; doi:10.3390/ani15121769)
Supplement: Supplementary file 1 [file animals-15-01769-s001.zip]

Archive with 1 entries (1 files):
- animals-3667949-supplementary.pdf
